# Supplementary material for: Determination of the reference genes for qRT-PCR normalization and expression levels of MAT genes under various conditions in Ulocladium
Source: PeerJ. 2020 Nov 23;8:e10379. doi: 10.7717/peerj.10379 (PMC7690293; doi:10.7717/peerj.10379)
Supplement: Supplemental Information 1 [file peerj-08-10379-s001.zip]

Archive with 5 entries (4 files):
- Raw data for analyzing transcriptional level of the MAT genes/CO2 concentrations.xlsx
- Raw data for analyzing transcriptional level of the MAT genes/culture medias.xls
- Raw data for analyzing transcriptional level of the MAT genes/photoperiods.xlsx
- Raw data for analyzing transcriptional level of the MAT genes/temperatures.xlsx
- Raw data for analyzing transcriptional level of the MAT genes/
