# Supplementary material for: Determination of the reference genes for qRT-PCR normalization and expression levels of MAT genes under various conditions in Ulocladium
Source: PeerJ. 2020 Nov 23;8:e10379. doi: 10.7717/peerj.10379 (PMC7690293; doi:10.7717/peerj.10379)
Supplement: Supplemental Information 1 [file peerj-08-10379-s001.zip › Raw data for analyzing transcriptional level of the MAT genes/CO2 concentrations.xlsx]

## Sheet: Sheet1
MAT1-1	Reference gene 1	△Ct	Average	△△Ct	2-△△Ct		2.51963
23.4295	20.9361	2.49336	4.89	-2.39664	5.26576
23.4716	20.9092	2.56238	4.89	-2.32762	5.01976
23.3607	20.8575	2.50314	4.89	-2.38686	5.23017
22.4156	19.7745	2.64109	4.89	-2.24891	4.75324
22.3904	19.6306	2.75982	4.89	-2.13018	4.37773
22.3437	19.778	2.56568	4.89	-2.32432	5.00828
22.7652	19.9619	2.80329	4.89	-2.08671	4.24779
22.6797	19.8885	2.79113	4.89	-2.09887	4.28375
22.7511	19.9319	2.81921	4.89	-2.07079	4.20115
23.4399	20.9985	2.44141	4.89	-2.44859	5.45881
23.4151	21.1102	2.3049	4.89	-2.5851	6.00059
23.4233	21.0276	2.39574	4.89	-2.49426	5.63438
22.7912	20.2184	2.57285	4.89	-2.31715	4.98347
22.6887	20.158	2.53072	4.89	-2.35928	5.13115
22.6397	20.1231	2.51661	4.89	-2.37339	5.18158
22.3211	19.8327	2.48846	4.89	-2.40154	5.28368
22.287	19.8029	2.48411	4.89	-2.40589	5.29963
22.2601	19.7494	2.51065	4.89	-2.37935	5.20301
23.5624	20.8392	2.72317	4.89	-2.16683	4.49037
23.5018	20.9187	2.58317	4.89	-2.30683	4.94796
23.5665	20.7958	2.77068	4.89	-2.11932	4.3449
19.1221	19.4332	-0.311076	4.89	-5.20108	36.7858
19.2153	19.4585	-0.243228	4.89	-5.13323	35.0958
19.2295	19.5294	-0.29981	4.89	-5.18981	36.4996
MAT1-1	Reference gene 2	△Ct	Average	△△Ct	2-△△Ct		1.50063
23.4295	21.9093	1.5202	3.87	-2.3498	5.09755
23.4716	21.9599	1.51168	3.87	-2.35832	5.12773
23.3607	21.8907	1.47002	3.87	-2.39998	5.27798
22.4156	20.6518	1.76381	3.87	-2.10619	4.30553
22.3904	20.5423	1.84817	3.87	-2.02183	4.06099
22.3437	20.5804	1.76329	3.87	-2.10671	4.30709
22.7652	21.0944	1.67079	3.87	-2.19921	4.59226
22.6797	21.2034	1.47625	3.87	-2.39375	5.2552
22.7511	21.1819	1.56924	3.87	-2.30076	4.92717
23.4399	21.8497	1.59022	3.87	-2.27978	4.85603
23.4151	21.8104	1.60471	3.87	-2.26529	4.80751
23.4233	21.8809	1.54243	3.87	-2.32757	5.01958
22.7912	21.1779	1.61334	3.87	-2.25666	4.77885
22.6887	21.0246	1.66413	3.87	-2.20587	4.61354
22.6397	21.1157	1.52396	3.87	-2.34604	5.08425
22.3211	20.7919	1.52918	3.87	-2.34082	5.06591
22.287	20.7163	1.57072	3.87	-2.29928	4.92212
22.2601	20.8944	1.36565	3.87	-2.50435	5.67395
23.5624	21.9691	1.59329	3.87	-2.27671	4.84572
23.5018	21.9354	1.5664	3.87	-2.3036	4.93688
23.5665	22.0592	1.50724	3.87	-2.36276	5.14352
19.1221	20.4256	-1.3035	3.87	-5.1735	36.0893
19.2153	20.4545	-1.23922	3.87	-5.10922	34.5166
19.2295	20.5156	-1.28611	3.87	-5.15611	35.6568
MAT1-1	Reference gene 3	△Ct	Average	△△Ct	2-△△Ct
23.4295	18.6085	4.82094	7.18	-2.35906	5.13035		4.81039
23.4716	18.6504	4.82121	7.18	-2.35879	5.12939
23.3607	18.5717	4.78901	7.18	-2.39099	5.24517
22.4156	17.3217	5.09395	7.18	-2.08605	4.24583
22.3904	17.2129	5.1775	7.18	-2.0025	4.00693
22.3437	17.2758	5.06787	7.18	-2.11213	4.32328
22.7652	17.7441	5.0211	7.18	-2.1589	4.46574
22.6797	17.7321	4.94759	7.18	-2.23241	4.6992
22.7511	17.8082	4.94288	7.18	-2.23712	4.71456
23.4399	18.4967	4.94322	7.18	-2.23678	4.71344
23.4151	18.6011	4.81397	7.18	-2.36603	5.15521
23.4233	18.5827	4.84061	7.18	-2.33939	5.0609
22.7912	17.8086	4.98267	7.18	-2.19733	4.58631
22.6887	17.7498	4.93885	7.18	-2.24115	4.72773
22.6397	17.7756	4.8641	7.18	-2.3159	4.97915
22.3211	17.3981	4.92302	7.18	-2.25698	4.77988
22.287	17.3853	4.90174	7.18	-2.27826	4.85091
22.2601	17.4703	4.78978	7.18	-2.39022	5.24237
23.5624	18.3073	5.25513	7.18	-1.92487	3.79703
23.5018	18.2942	5.20764	7.18	-1.97236	3.92409
23.5665	18.3302	5.2363	7.18	-1.9437	3.84692
19.1221	17.1392	1.98285	7.18	-5.19715	36.6858
19.2153	17.0566	2.15868	7.18	-5.02132	32.4765
19.2295	17.1326	2.09689	7.18	-5.08311	33.8975
MAT1-2	Reference gene 1	△Ct	Average	△△Ct	2-△△Ct		4.60298
25.5295	20.9361	4.5934	6.98	-2.3866	5.22924
25.4992	20.9092	4.58995	6.98	-2.39005	5.24174
25.4831	20.8575	4.62559	6.98	-2.35441	5.11386
24.3549	19.7745	4.58037	6.98	-2.39963	5.27667
24.2859	19.6306	4.65523	6.98	-2.32477	5.00984
24.4231	19.778	4.64509	6.98	-2.33491	5.0452
24.8609	19.9619	4.89905	6.98	-2.08095	4.23085
24.823	19.8885	4.93445	6.98	-2.04555	4.12831
24.9438	19.9319	5.01196	6.98	-1.96804	3.91236
25.5201	20.9985	4.52162	6.98	-2.45838	5.49599
25.5435	21.1102	4.43328	6.98	-2.54672	5.84305
25.5966	21.0276	4.56904	6.98	-2.41096	5.31829
24.7098	20.2184	4.4914	6.98	-2.4886	5.61232
24.6977	20.158	4.5397	6.98	-2.4403	5.42753
24.7525	20.1231	4.62944	6.98	-2.35056	5.10023
24.4778	19.8327	4.64515	6.98	-2.33485	5.04499
24.4628	19.8029	4.65991	6.98	-2.32009	4.99365
24.4292	19.7494	4.67982	6.98	-2.30018	4.9252
25.6174	20.8392	4.7782	6.98	-2.2018	4.60052
25.6294	20.9187	4.71075	6.98	-2.26925	4.82071
25.5541	20.7958	4.75831	6.98	-2.22169	4.66438
21.1837	19.4332	1.75051	6.98	-5.22949	37.5175
21.2335	19.4585	1.77494	6.98	-5.20506	36.8876
21.1558	19.5294	1.62648	6.98	-5.35352	40.8856
MAT1-2	Reference gene 2	△Ct	Average	△△Ct	2-△△Ct		3.58398
25.5295	21.9093	3.62024	5.96	-2.33976	5.06219
25.4992	21.9599	3.53925	5.96	-2.42075	5.35448
25.4831	21.8907	3.59246	5.96	-2.36754	5.16061
24.3549	20.6518	3.70309	5.96	-2.25691	4.77966
24.2859	20.5423	3.74359	5.96	-2.21641	4.64737
24.4231	20.5804	3.84269	5.96	-2.11731	4.33884
24.8609	21.0944	3.76656	5.96	-2.19344	4.57395
24.823	21.2034	3.61958	5.96	-2.34042	5.06452
24.9438	21.1819	3.76199	5.96	-2.19801	4.58847
25.5201	21.8497	3.67043	5.96	-2.28957	4.88911
25.5435	21.8104	3.73309	5.96	-2.22691	4.68129
25.5966	21.8809	3.71573	5.96	-2.24427	4.73798
24.7098	21.1779	3.53189	5.96	-2.42811	5.38188
24.6977	21.0246	3.67311	5.96	-2.28689	4.88002
24.7525	21.1157	3.63679	5.96	-2.32321	5.00443
24.4778	20.7919	3.68587	5.96	-2.27413	4.83706
24.4628	20.7163	3.74652	5.96	-2.21348	4.63794
24.4292	20.8944	3.53481	5.96	-2.42519	5.37099
25.6174	21.9691	3.64833	5.96	-2.31167	4.96459
25.6294	21.9354	3.69399	5.96	-2.26601	4.80991
25.5541	22.0592	3.49488	5.96	-2.46512	5.52174
21.1837	20.4256	0.758083	5.96	-5.20192	36.8072
21.2335	20.4545	0.778945	5.96	-5.18106	36.2788
21.1558	20.5156	0.640183	5.96	-5.31982	39.9415
MAT1-2	Reference gene 3	△Ct	Average	△△Ct	2-△△Ct
25.5295	18.6085	6.92098	9.27	-2.34902	5.09477		6.89374
25.4992	18.6504	6.84879	9.27	-2.42121	5.35621
25.4831	18.5717	6.91146	9.27	-2.35854	5.12853
24.3549	17.3217	7.03324	9.27	-2.23676	4.71338
24.2859	17.2129	7.07292	9.27	-2.19708	4.5855
24.4231	17.2758	7.14728	9.27	-2.12272	4.35515
24.8609	17.7441	7.11687	9.27	-2.15313	4.44793
24.823	17.7321	7.09091	9.27	-2.17909	4.52869
24.9438	17.8082	7.13562	9.27	-2.13438	4.39048
25.5201	18.4967	7.02343	9.27	-2.24657	4.74554
25.5435	18.6011	6.94235	9.27	-2.32765	5.01987
25.5966	18.5827	7.0139	9.27	-2.2561	4.77699
24.7098	17.8086	6.90122	9.27	-2.36878	5.16505
24.6977	17.7498	6.94784	9.27	-2.32216	5.00081
24.7525	17.7756	6.97693	9.27	-2.29307	4.90098
24.4778	17.3981	7.07972	9.27	-2.19028	4.56396
24.4628	17.3853	7.07754	9.27	-2.19246	4.57084
24.4292	17.4703	6.95895	9.27	-2.31105	4.96245
25.6174	18.3073	7.31017	9.27	-1.95983	3.89017
25.6294	18.2942	7.33523	9.27	-1.93477	3.82316
25.5541	18.3302	7.22393	9.27	-2.04607	4.12979
21.1837	17.1392	4.04443	9.27	-5.22557	37.4156
21.2335	17.0566	4.17684	9.27	-5.09316	34.1345
21.1558	17.1326	4.02318	9.27	-5.24682	37.9707
