# Supplementary material for: Determination of the reference genes for qRT-PCR normalization and expression levels of MAT genes under various conditions in Ulocladium
Source: PeerJ. 2020 Nov 23;8:e10379. doi: 10.7717/peerj.10379 (PMC7690293; doi:10.7717/peerj.10379)
Supplement: Supplemental Information 1 [file peerj-08-10379-s001.zip › Raw data for analyzing transcriptional level of the MAT genes/culture medias.xls]

## Sheet: Sheet1
	MAT1-1	Reference gene 1	△Ct	Average	△△Ct	2-△△Ct									2.38305
	24.0056	21.6633	2.34232	4.18305	-1.84073	3.58192
	24.061	21.3045	2.75649	4.18305	-1.42657	2.68806
	23.7806	21.7302	2.05036	4.18305	-2.1327	4.38537
	25.2412	21.1677	4.07351	4.18305	-0.10954	1.07888
	25.3149	21.0507	4.26417	4.18305	0.0811201	0.945323
	25.1608	20.9359	4.22485	4.18305	0.0417995	0.971443
	22.5292	21.3426	1.18654	4.18305	-2.99651	7.98068
	22.6525	21.1389	1.51358	4.18305	-2.66947	6.36196
	22.6714	21.38	1.29133	4.18305	-2.89173	7.42158
	23.1491	20.5931	2.55597	4.18305	-1.62708	3.08887
	23.2723	20.5823	2.68994	4.18305	-1.49311	2.81496
	23.1339	20.4165	2.71744	4.18305	-1.46561	2.76181
	22.9195	19.5908	3.3287	4.18305	-0.854353	1.80795
	22.7018	19.2496	3.45219	4.18305	-0.730862	1.65963
	22.8018	19.1247	3.67706	4.18305	-0.505996	1.4201
	23.5508	19.6359	3.91489	4.18305	-0.268166	1.20428
	23.4227	19.275	4.14772	4.18305	-0.0353306	1.02479
	23.4548	19.4694	3.98538	4.18305	-0.19767	1.14684
	19.6525	20.6944	-1.04196	4.18305	-5.22501	37.4012
	19.5025	20.6989	-1.19638	4.18305	-5.37944	41.6267
	19.9725	20.9116	-0.939067	4.18305	-5.12212	34.8267
	MAT1-2	Reference gene 1	△Ct	Average	△△Ct	2-△△Ct									4.52593
	26.1549	21.6633	4.49165	6.15927	-1.66762	3.17689
	25.9239	21.3045	4.61936	6.15927	-1.5399	2.90775
	26.197	21.7302	4.46678	6.15927	-1.69248	3.23212
	26.5397	21.1677	5.37197	6.15927	-0.787292	1.72583
	26.4357	21.0507	5.38505	6.15927	-0.774217	1.71026
	26.5871	20.9359	5.65121	6.15927	-0.508053	1.42213
	24.6214	21.3426	3.27875	6.15927	-2.88051	7.36412
	24.685	21.1389	3.54614	6.15927	-2.61312	6.11825
	24.7791	21.38	3.39907	6.15927	-2.7602	6.7749
	25.2565	20.5931	4.66336	6.15927	-1.49591	2.82041
	25.3705	20.5823	4.78818	6.15927	-1.37108	2.58665
	25.1249	20.4165	4.70848	6.15927	-1.45079	2.73357
	24.6064	19.5908	5.01556	6.15927	-1.14371	2.20948
	24.5231	19.2496	5.27349	6.15927	-0.885772	1.84775
	24.3191	19.1247	5.1944	6.15927	-0.964867	1.95188
	24.8764	19.6359	5.24046	6.15927	-0.918802	1.89055
	25.0365	19.275	5.76151	6.15927	-0.397755	1.31746
	24.9583	19.4694	5.48884	6.15927	-0.670427	1.59154
	21.6697	20.6944	0.975247	6.15927	-5.18402	36.3534
	21.5529	20.6989	0.854085	6.15927	-5.30518	39.5383
	21.6863	20.9116	0.77468	6.15927	-5.38458	41.7755
	MAT1-1	Reference gene 2	△Ct	Average	△△Ct	2-△△Ct									3.51308
	24.0056	20.5039	3.50164	5.31308	-1.81144	3.50991
	24.061	20.4613	3.59969	5.31308	-1.71339	3.27931
	23.7806	20.3427	3.43792	5.31308	-1.87516	3.66842
	25.2412	19.8208	5.42039	5.31308	0.107309	0.928318
	25.3149	19.9281	5.38677	5.31308	0.0736874	0.950206
	25.1608	19.9588	5.20192	5.31308	-0.111165	1.0801
	22.5292	19.7894	2.73976	5.31308	-2.57332	5.95176
	22.6525	19.5953	3.05722	5.31308	-2.25586	4.7762
	22.6714	19.9804	2.69092	5.31308	-2.62216	6.1567
	23.1491	19.3586	3.79051	5.31308	-1.52257	2.87302
	23.2723	19.2785	3.9938	5.31308	-1.31928	2.49541
	23.1339	19.1831	3.95084	5.31308	-1.36224	2.57083
	22.9195	18.1559	4.76361	5.31308	-0.549472	1.46355
	22.7018	18.119	4.58279	5.31308	-0.730292	1.65897
	22.8018	18.2061	4.59564	5.31308	-0.717436	1.64426
	23.5508	18.3255	5.22528	5.31308	-0.0877952	1.06274
	23.4227	18.3095	5.11323	5.31308	-0.199851	1.14858
	23.4548	18.5305	4.92434	5.31308	-0.388744	1.30925
	19.6525	19.6713	-0.0188555	5.31308	-5.33194	40.2784
	19.5025	19.5559	-0.0534592	5.31308	-5.36654	41.2562
	19.9725	19.8754	0.0970771	5.31308	-5.216	37.1684
	MAT1-2	Reference gene 2	△Ct	Average	△△Ct	2-△△Ct									5.65596
	26.1549	20.5039	5.65097	7.28929	-1.63832	3.11302
	25.9239	20.4613	5.46256	7.28929	-1.82673	3.54731
	26.197	20.3427	5.85435	7.28929	-1.43494	2.70371
	26.5397	19.8208	6.71885	7.28929	-0.570442	1.48498
	26.4357	19.9281	6.50764	7.28929	-0.781649	1.71909
	26.5871	19.9588	6.62827	7.28929	-0.661016	1.5812
	24.6214	19.7894	4.83197	7.28929	-2.45732	5.49194
	24.685	19.5953	5.08978	7.28929	-2.19951	4.59324
	24.7791	19.9804	4.79866	7.28929	-2.49063	5.62023
	25.2565	19.3586	5.8979	7.28929	-1.39139	2.62332
	25.3705	19.2785	6.09204	7.28929	-1.19725	2.29302
	25.1249	19.1831	5.94188	7.28929	-1.34741	2.54455
	24.6064	18.1559	6.45046	7.28929	-0.838826	1.78859
	24.5231	18.119	6.40409	7.28929	-0.885201	1.84702
	24.3191	18.2061	6.11298	7.28929	-1.17631	2.25997
	24.8764	18.3255	6.55086	7.28929	-0.738431	1.66836
	25.0365	18.3095	6.72702	7.28929	-0.562274	1.47659
	24.9583	18.5305	6.42779	7.28929	-0.8615	1.81693
	21.6697	19.6713	1.99835	7.28929	-5.29094	39.15
	21.5529	19.5559	1.99701	7.28929	-5.29228	39.1864
	21.6863	19.8754	1.81082	7.28929	-5.47847	44.5844
	MAT1-1	Reference gene 3	△Ct	Average	△△Ct	2-△△Ct						6.34911
	24.0056	17.5831	6.42251	8.14911	-1.7266	3.30947
	24.061	17.5058	6.5552	8.14911	-1.59391	3.01866
	23.7806	17.711	6.06963	8.14911	-2.07948	4.22656
	25.2412	17.434	7.80721	8.14911	-0.341904	1.26743
	25.3149	17.3317	7.98316	8.14911	-0.165946	1.1219
	25.1608	17.2179	7.94282	8.14911	-0.206288	1.15372
	22.5292	17.6757	4.85345	8.14911	-3.29566	9.81957
	22.6525	17.9284	4.72412	8.14911	-3.42499	10.7405
	22.6714	17.9762	4.69514	8.14911	-3.45397	10.9585
	23.1491	16.594	6.5551	8.14911	-1.59401	3.01887
	23.2723	16.4793	6.79301	8.14911	-1.3561	2.55993
	23.1339	16.3317	6.80219	8.14911	-1.34692	2.54369
	22.9195	15.5336	7.38591	8.14911	-0.763204	1.69726
	22.7018	15.4192	7.28264	8.14911	-0.866468	1.82319
	22.8018	15.5275	7.27426	8.14911	-0.87485	1.83382
	23.5508	15.6557	7.8951	8.14911	-0.25401	1.19252
	23.4227	15.7083	7.71441	8.14911	-0.434703	1.35163
	23.4548	15.6899	7.76488	8.14911	-0.384231	1.30516
	19.6525	16.8731	2.7794	8.14911	-5.36971	41.3471
	19.5025	16.7538	2.74868	8.14911	-5.40043	42.2367
	19.9725	16.9877	2.98487	8.14911	-5.16424	35.8584
	MAT1-2	Reference gene 3	△Ct	Average	△△Ct	2-△△Ct						8.49199
	26.1549	17.5831	8.57184	10.1253	-1.55348	2.93524
	25.9239	17.5058	8.41808	10.1253	-1.70724	3.26536
	26.197	17.711	8.48605	10.1253	-1.63927	3.11508
	26.5397	17.434	9.10567	10.1253	-1.01965	2.02743
	26.4357	17.3317	9.10404	10.1253	-1.02128	2.02972
	26.5871	17.2179	9.36918	10.1253	-0.75614	1.68897
	24.6214	17.6757	6.94566	10.1253	-3.17966	9.06093
	24.685	17.9284	6.75668	10.1253	-3.36864	10.3291
	24.7791	17.9762	6.80287	10.1253	-3.32245	10.0036
	25.2565	16.594	8.66249	10.1253	-1.46283	2.75649
	25.3705	16.4793	8.89125	10.1253	-1.23407	2.3523
	25.1249	16.3317	8.79323	10.1253	-1.33209	2.51768
	24.6064	15.5336	9.07276	10.1253	-1.05256	2.0742
	24.5231	15.4192	9.10394	10.1253	-1.02138	2.02986
	24.3191	15.5275	8.7916	10.1253	-1.33372	2.52052
	24.8764	15.6557	9.22067	10.1253	-0.904646	1.87208
	25.0365	15.7083	9.32819	10.1253	-0.797126	1.73764
	24.9583	15.6899	9.26833	10.1253	-0.856987	1.81125
	21.6697	16.8731	4.7966	10.1253	-5.32872	40.1887
	21.5529	16.7538	4.79915	10.1253	-5.32617	40.1177
	21.6863	16.9877	4.69862	10.1253	-5.4267	43.013
	MAT1-1	Reference gene 4	△Ct	Average	△△Ct	2-△△Ct					6.99888
	24.0056	17.0061	6.99944	8.79887	-1.79943	3.48084
	24.061	16.9207	7.1403	8.79887	-1.65857	3.15704
	23.7806	16.9237	6.8569	8.79887	-1.94197	3.84231
	25.2412	16.4528	8.78842	8.79887	-0.0104474	1.00727
	25.3149	16.7543	8.56057	8.79887	-0.2383	1.1796
	25.1608	16.4503	8.7105	8.79887	-0.0883711	1.06317
	22.5292	16.2921	6.23704	8.79887	-2.56183	5.90456
	22.6525	16.4544	6.19802	8.79887	-2.60085	6.06642
	22.6714	16.463	6.20837	8.79887	-2.5905	6.02308
	23.1491	15.4491	7.70006	8.79887	-1.09881	2.14178
	23.2723	15.6265	7.64577	8.79887	-1.1531	2.22391
	23.1339	15.6575	7.47645	8.79887	-1.32242	2.50086
	22.9195	15.0111	7.90842	8.79887	-0.89045	1.85375
	22.7018	15.1097	7.59208	8.79887	-1.20679	2.30823
	22.8018	15.0252	7.7766	8.79887	-1.02227	2.03111
	23.5508	15.2144	8.33642	8.79887	-0.462445	1.37788
	23.4227	15.1034	8.31927	8.79887	-0.479601	1.39436
	23.4548	15.1727	8.28214	8.79887	-0.516734	1.43071
	19.6525	16.1631	3.48936	8.79887	-5.30951	39.6571
	19.5025	16.0452	3.45726	8.79887	-5.34161	40.5494
	19.9725	16.3269	3.6456	8.79887	-5.15327	35.5868
	MAT1-2	Reference gene 4	△Ct	Average	△△Ct	2-△△Ct
	26.1549	17.0061	9.14876	10.7751	-1.62632	3.08724					9.14175
	25.9239	16.9207	9.00317	10.7751	-1.77191	3.41505
	26.197	16.9237	9.27332	10.7751	-1.50176	2.83187
	26.5397	16.4528	10.0869	10.7751	-0.688198	1.61127
	26.4357	16.7543	9.68144	10.7751	-1.09364	2.13411
	26.5871	16.4503	10.1369	10.7751	-0.638223	1.55641
	24.6214	16.2921	8.32925	10.7751	-2.44583	5.44838
	24.685	16.4544	8.23059	10.7751	-2.54449	5.83403
	24.7791	16.463	8.31611	10.7751	-2.45897	5.49826
	25.2565	15.4491	9.80744	10.7751	-0.967637	1.95563
	25.3705	15.6265	9.74401	10.7751	-1.03107	2.04354
	25.1249	15.6575	9.46749	10.7751	-1.30759	2.47528
	24.6064	15.0111	9.59528	10.7751	-1.1798	2.26546
	24.5231	15.1097	9.41338	10.7751	-1.3617	2.56987
	24.3191	15.0252	9.29394	10.7751	-1.48114	2.79169
	24.8764	15.2144	9.662	10.7751	-1.11308	2.16307
	25.0365	15.1034	9.93306	10.7751	-0.842024	1.79256
	24.9583	15.1727	9.78559	10.7751	-0.98949	1.98548
	21.6697	16.1631	5.50657	10.7751	-5.26851	38.5461
	21.5529	16.0452	5.50773	10.7751	-5.26735	38.5151
	21.6863	16.3269	5.35935	10.7751	-5.41573	42.6873
