# Supplementary material for: Determination of the reference genes for qRT-PCR normalization and expression levels of MAT genes under various conditions in Ulocladium
Source: PeerJ. 2020 Nov 23;8:e10379. doi: 10.7717/peerj.10379 (PMC7690293; doi:10.7717/peerj.10379)
Supplement: Supplemental Information 1 [file peerj-08-10379-s001.zip › Raw data for analyzing transcriptional level of the MAT genes/photoperiods.xlsx]

## Sheet: Sheet1
MAT1-1	Reference gene 1	△Ct	Average	△△Ct	2-△△Ct	6.13046
25.3334	19.2164	6.11698	7.46	-1.34302	2.53682
25.1255	18.9982	6.12725	7.46	-1.33275	2.51882
25.1862	19.039	6.14716	7.46	-1.31284	2.4843
25.7188	19.325	6.39375	7.46	-1.06625	2.09398
25.7026	19.0153	6.68734	7.46	-0.772661	1.70842
25.7551	19.2482	6.50687	7.46	-0.95313	1.93607
24.2893	19.2521	5.03727	7.46	-2.42273	5.36184
24.3228	19.169	5.15376	7.46	-2.30624	4.94592
24.2623	19.1832	5.07918	7.46	-2.38082	5.20834
25.2829	20.3647	4.91826	7.46	-2.54174	5.8229
25.2873	20.4149	4.87234	7.46	-2.58766	6.01122
25.2999	20.3309	4.96905	7.46	-2.49095	5.62148
24.6549	19.5683	5.08659	7.46	-2.37341	5.18164
24.6722	19.5275	5.14476	7.46	-2.31524	4.97689
24.6396	19.4968	5.14282	7.46	-2.31718	4.98356
22.1798	20.0155	2.16433	7.46	-5.29567	39.2786
22.2343	20.1141	2.12018	7.46	-5.33982	40.4991
22.2526	20.1673	2.08533	7.46	-5.37467	41.4894
MAT1-2	Reference gene 1	△Ct	Average	△△Ct	2-△△Ct	8.09701
27.2418	19.2164	8.02539	9.197	-1.17161	2.25263
27.1716	18.9982	8.17342	9.197	-1.02358	2.03296
27.1313	19.039	8.09222	9.197	-1.10478	2.15066
27.7504	19.325	8.42543	9.197	-0.771571	1.70713
27.5994	19.0153	8.58416	9.197	-0.612836	1.52926
27.7029	19.2482	8.45461	9.197	-0.742385	1.67294
26.318	19.2521	7.06596	9.197	-2.13104	4.38033
26.0983	19.169	6.92933	9.197	-2.26767	4.81543
26.1853	19.1832	7.0021	9.197	-2.1949	4.57856
26.8477	20.3647	6.48306	9.197	-2.71394	6.56112
26.8199	20.4149	6.40502	9.197	-2.79198	6.92581
26.8802	20.3309	6.54935	9.197	-2.64765	6.26646
26.1553	19.5683	6.58702	9.197	-2.60998	6.10497
26.185	19.5275	6.65754	9.197	-2.53946	5.81372
26.1442	19.4968	6.64746	9.197	-2.54954	5.85449
24.0408	20.0155	4.02534	9.197	-5.17166	36.0432
24.1021	20.1141	3.98797	9.197	-5.20903	36.9891
24.0958	20.1673	3.9285	9.197	-5.2685	38.5458
MAT1-1	Reference gene 2	△Ct	Average	△△Ct	2-△△Ct	5.54627
25.3334	19.7147	5.61869	6.8796	-1.26092	2.39648
25.1255	19.6147	5.51074	6.8796	-1.36886	2.58267
25.1862	19.6768	5.50939	6.8796	-1.37022	2.58509
25.7188	20.0202	5.69857	6.8796	-1.18103	2.26739
25.7026	20.0069	5.69576	6.8796	-1.18384	2.27181
25.7551	20.0453	5.70978	6.8796	-1.16983	2.24985
24.2893	19.7809	4.50841	6.8796	-2.37119	5.17369
24.3228	19.7567	4.56603	6.8796	-2.31357	4.97112
24.2623	19.8412	4.42112	6.8796	-2.45849	5.4964
25.2829	21.0845	4.19843	6.8796	-2.68118	6.41379
25.2873	21.0333	4.25391	6.8796	-2.62569	6.1718
25.2999	21.0576	4.24239	6.8796	-2.63721	6.22129
24.6549	20.1507	4.50417	6.8796	-2.37543	5.18892
24.6722	20.1275	4.54472	6.8796	-2.33488	5.0451
24.6396	20.2086	4.43102	6.8796	-2.44858	5.4588
22.1798	20.6422	1.53759	6.8796	-5.34202	40.5609
22.2343	20.5883	1.64604	6.8796	-5.23356	37.6235
22.2526	20.6623	1.59035	6.8796	-5.28925	39.1042
MAT1-2	Reference gene 2	△Ct	Average	△△Ct	2-△△Ct	7.51282
27.2418	19.7147	7.5271	8.61282	-1.08572	2.12243
27.1716	19.6147	7.55691	8.61282	-1.05591	2.07903
27.1313	19.6768	7.45445	8.61282	-1.15837	2.23205
27.7504	20.0202	7.73025	8.61282	-0.882566	1.84365
27.5994	20.0069	7.59259	8.61282	-1.02023	2.02824
27.7029	20.0453	7.65752	8.61282	-0.955295	1.93898
26.318	19.7809	6.5371	8.61282	-2.07572	4.21554
26.0983	19.7567	6.34161	8.61282	-2.27121	4.82728
26.1853	19.8412	6.34405	8.61282	-2.26877	4.81912
26.8477	21.0845	5.76322	8.61282	-2.84959	7.20798
26.8199	21.0333	5.78659	8.61282	-2.82623	7.09217
26.8802	21.0576	5.82269	8.61282	-2.79013	6.9169
26.1553	20.1507	6.0046	8.61282	-2.60822	6.0975
26.185	20.1275	6.0575	8.61282	-2.55531	5.87795
26.1442	20.2086	5.93565	8.61282	-2.67716	6.39596
24.0408	20.6422	3.39861	8.61282	-5.21421	37.1222
24.1021	20.5883	3.51384	8.61282	-5.09898	34.2725
24.0958	20.6623	3.43352	8.61282	-5.1793	36.2346
