# Supplementary material for: Determination of the reference genes for qRT-PCR normalization and expression levels of MAT genes under various conditions in Ulocladium
Source: PeerJ. 2020 Nov 23;8:e10379. doi: 10.7717/peerj.10379 (PMC7690293; doi:10.7717/peerj.10379)
Supplement: Supplemental Information 1 [file peerj-08-10379-s001.zip › Raw data for analyzing transcriptional level of the MAT genes/temperatures.xlsx]

## Sheet: Sheet1
MAT1-1	Reference gene 1	△Ct	Average	△△Ct	2-△△Ct		6.91029
24.7354	17.7894	6.946	6.91	0.0359992	0.975356
24.6491	17.8237	6.82534	6.91	-0.0846631	1.06044
24.6403	17.6807	6.95954	6.91	0.0495377	0.966246
24.9801	18.4375	6.54262	6.91	-0.367381	1.29001
25.0391	18.5151	6.52399	6.91	-0.386012	1.30678
24.9095	18.4938	6.41565	6.91	-0.494353	1.40869
21.8293	16.9354	4.8939	6.91	-2.0161	4.04488
21.818	16.821	4.99695	6.91	-1.91305	3.76604
21.8202	16.9774	4.84273	6.91	-2.06727	4.19093
22.2625	17.5357	4.72682	6.91	-2.18318	4.54153
22.2495	17.4414	4.80818	6.91	-2.10182	4.29249
22.2017	17.5262	4.67551	6.91	-2.23449	4.70595
24.416	18.2522	6.16381	6.91	-0.746192	1.67736
24.4533	18.2921	6.16117	6.91	-0.748831	1.68043
24.5511	18.2671	6.284	6.91	-0.625999	1.54328
24.5549	18.1156	6.43934	6.91	-0.470659	1.38574
24.6594	18.1715	6.48785	6.91	-0.422149	1.33992
24.5839	18.1016	6.48231	6.91	-0.427687	1.34508
25.7972	17.4836	8.31359	6.91	1.40359	0.377989
26.074	17.487	8.58703	6.91	1.67703	0.312726
26.0333	17.5862	8.44713	6.91	1.53713	0.34457
19.4561	17.8174	1.63873	6.91	-5.27127	38.6198
19.4259	17.7209	1.705	6.91	-5.205	36.8859
19.5769	17.7454	1.83152	6.91	-5.07848	33.7889
MAT1-1	Reference gene 2	△Ct	Average	△△Ct	2-△△Ct		#REF!
24.7354	19.5946	5.14085	5.17	-0.0291453	1.02041
24.6491	19.4469	5.20222	5.17	0.0322168	0.977916
24.6403	19.5313	5.10897	5.17	-0.0610334	1.04321
24.9801	20.1873	4.79286	5.17	-0.377143	1.29877
25.0391	20.1696	4.86946	5.17	-0.300535	1.2316
24.9095	20.2075	4.702	5.17	-0.468	1.38319
21.8293	18.1629	3.66644	5.17	-1.50356	2.83541
21.818	18.1198	3.69816	5.17	-1.47184	2.77375
21.8202	18.0696	3.75053	5.17	-1.41947	2.67487
22.2625	18.4501	3.81241	5.17	-1.35759	2.56256
22.2495	18.413	3.83655	5.17	-1.33345	2.52005
22.2017	18.5582	3.64347	5.17	-1.52653	2.88091
24.416	19.6602	4.75579	5.17	-0.414209	1.33257
24.4533	19.745	4.70822	5.17	-0.461782	1.37724
24.5511	19.7489	4.80227	5.17	-0.367733	1.29032
24.5549	19.5343	5.02063	5.17	-0.149375	1.10909
24.6594	19.5399	5.11952	5.17	-0.0504849	1.03561
24.5839	19.4527	5.13124	5.17	-0.0387629	1.02723
25.7972	19.325	6.47222	5.17	1.30222	0.405501
26.074	19.355	6.71897	5.17	1.54897	0.341754
26.0333	19.4783	6.55502	5.17	1.38502	0.382884
19.4561	19.1002	0.355921	5.17	-4.81408	28.1308
19.4259	19.2596	0.166322	5.17	-5.00368	32.0817
19.5769	19.2257	0.351228	5.17	-4.81877	28.2225
MAT1-1	Reference gene 3	△Ct	Average	△△Ct	2-△△Ct		8.44492
24.7354	16.2112	8.52423	8.44491	0.0793152	0.946507
24.6491	16.2563	8.39274	8.44491	-0.0521675	1.03682
24.6403	16.2225	8.41779	8.44491	-0.0271233	1.01898
24.9801	17.017	7.96314	8.44491	-0.481772	1.39646
25.0391	17.0638	7.97527	8.44491	-0.46964	1.38476
24.9095	17.1321	7.77735	8.44491	-0.667565	1.58839
21.8293	15.2337	6.5956	8.44491	-1.84931	3.60327
21.818	15.2611	6.55683	8.44491	-1.88808	3.70143
21.8202	15.2024	6.61774	8.44491	-1.82717	3.54841
22.2625	15.7517	6.5108	8.44491	-1.93411	3.82142
22.2495	15.7938	6.45574	8.44491	-1.98917	3.97008
22.2017	15.8706	6.33109	8.44491	-2.11382	4.32835
24.416	16.747	7.66906	8.44491	-0.775845	1.71219
24.4533	16.8725	7.5808	8.44491	-0.864107	1.82021
24.5511	16.8808	7.67033	8.44491	-0.774577	1.71069
24.5549	16.5732	7.98174	8.44491	-0.46317	1.37857
24.6594	16.5438	8.11554	8.44491	-0.329365	1.25646
24.5839	16.4923	8.09157	8.44491	-0.353336	1.27751
25.7972	16.346	9.45115	8.44491	1.00624	0.497842
26.074	16.4236	9.65034	8.44491	1.20543	0.433641
26.0333	16.3624	9.6709	8.44491	1.22599	0.427504
19.4561	16.0751	3.38097	8.44491	-5.06394	33.4502
19.4259	16.1231	3.30283	8.44491	-5.14208	35.3119
19.5769	16.1109	3.46597	8.44491	-4.97894	31.5363
MAT1-1	Reference gene 4	△Ct	Average	△△Ct	2-△△Ct		7.37141
24.7354	17.3061	7.42926	7.37141	0.0578497	0.960695
24.6491	17.3207	7.32839	7.37141	-0.04302	1.03027
24.6403	17.2837	7.35658	7.37141	-0.0148283	1.01033
24.9801	18.1528	6.82736	7.37141	-0.544055	1.45806
25.0391	18.0943	6.94482	7.37141	-0.426594	1.34406
24.9095	18.1103	6.79919	7.37141	-0.572226	1.48682
21.8293	16.4144	5.41494	7.37141	-1.95647	3.88111
21.818	16.3034	5.51454	7.37141	-1.85687	3.62221
21.8202	16.3727	5.44748	7.37141	-1.92393	3.79456
22.2625	16.8729	5.38955	7.37141	-1.98186	3.95003
22.2495	16.9097	5.33984	7.37141	-2.03157	4.0885
22.2017	16.9013	5.30035	7.37141	-2.07106	4.20196
24.416	17.679	6.73702	7.37141	-0.634397	1.55229
24.4533	17.7102	6.7431	7.37141	-0.628315	1.54576
24.5511	17.7634	6.7877	7.37141	-0.583709	1.4987
24.5549	17.5643	6.99055	7.37141	-0.380863	1.30212
24.6594	17.6434	7.01596	7.37141	-0.355448	1.27938
24.5839	17.6889	6.89504	7.37141	-0.476376	1.39124
25.7972	16.8831	8.91413	7.37141	1.54272	0.343239
26.074	16.9628	9.11114	7.37141	1.73973	0.299426
26.0333	16.9285	9.10489	7.37141	1.73348	0.300727
19.4561	16.96	2.49611	7.37141	-4.8753	29.3502
19.4259	16.82	2.60593	7.37141	-4.76548	27.1991
19.5769	16.86	2.7169	7.37141	-4.65452	25.1854
MAT1-2	Reference gene 1	△Ct	Average	△△Ct	2-△△Ct		10.5876
28.3923	17.7894	10.6029	10.6043	-0.00135929	1.00094
28.3504	17.8237	10.5267	10.6043	-0.0776151	1.05527
28.314	17.6807	10.6332	10.6043	0.0289757	0.980116
28.7637	18.4375	10.3262	10.6043	-0.278075	1.21258
28.7976	18.5151	10.2825	10.6043	-0.321809	1.2499
28.7534	18.4938	10.2596	10.6043	-0.344691	1.26988
25.8093	16.9354	8.87394	10.6043	-1.73033	3.31805
25.6976	16.821	8.8766	10.6043	-1.72767	3.31193
25.8412	16.9774	8.86374	10.6043	-1.74054	3.34159
26.2569	17.5357	8.72126	10.6043	-1.88301	3.68844
26.2357	17.4414	8.79433	10.6043	-1.80994	3.50627
26.1876	17.5262	8.66145	10.6043	-1.94282	3.84457
26.9019	17.2663	9.63552	10.6043	-0.968752	1.95715
26.9237	17.2292	9.69446	10.6043	-0.90981	1.8788
26.9328	17.2412	9.69166	10.6043	-0.912615	1.88246
28.6662	18.2522	10.414	10.6043	-0.190297	1.141
28.6035	18.2921	10.3114	10.6043	-0.292898	1.2251
28.6825	18.2671	10.4154	10.6043	-0.188865	1.13987
29.1788	17.2509	11.9279	10.6043	1.32364	0.399526
29.2591	17.1817	12.0774	10.6043	1.47314	0.360197
29.1103	17.1026	12.0077	10.6043	1.40346	0.378022
23.2312	17.8174	5.41379	10.6043	-5.19049	36.5168
23.2218	17.7209	5.5009	10.6043	-5.10337	34.377
23.2211	17.7454	5.47576	10.4843	-5.00851	32.1893
MAT1-2	Reference gene 2	△Ct	Average	△△Ct	2-△△Ct		8.82799
28.3923	19.5946	8.79777	8.84466	-0.0468918	1.03304
28.3504	19.4469	8.90354	8.84466	0.0588769	0.960011
28.314	19.5313	8.78268	8.84466	-0.0619835	1.0439
28.7637	20.1873	8.57644	8.84466	-0.268224	1.20432
28.7976	20.1696	8.62794	8.84466	-0.21672	1.16209
28.7534	20.2075	8.54593	8.84466	-0.298725	1.23006
25.8093	18.1629	7.64648	8.84466	-1.19818	2.29451
25.6976	18.1198	7.57781	8.84466	-1.26685	2.40635
25.8412	18.0696	7.77154	8.84466	-1.07312	2.10398
26.2569	18.4501	7.80685	8.84466	-1.03781	2.05311
26.2357	18.413	7.8227	8.84466	-1.02196	2.03068
26.1876	18.5582	7.62941	8.84466	-1.21525	2.32181
26.9019	18.5316	8.37021	8.84466	-0.474447	1.38939
26.9237	18.6298	8.29386	8.84466	-0.550801	1.4649
26.9328	18.513	8.41985	8.84466	-0.424806	1.34239
28.6662	19.6602	9.00596	8.84466	0.161298	0.89422
28.6035	19.745	8.85842	8.84466	0.0137636	0.990505
28.6825	19.7489	8.93367	8.84466	0.0890126	0.940166
29.1788	19.3647	9.81406	8.84466	0.969402	0.510718
29.2591	19.3641	9.89505	8.84466	1.05039	0.482837
29.1103	19.4374	9.6729	8.84466	0.828238	0.563217
23.2312	19.1002	4.13097	8.84466	-4.71369	26.2398
23.2218	19.2596	3.96222	8.84466	-4.88244	29.4958
23.2211	19.2257	3.99547	8.84466	-4.84919	28.8239
MAT1-2	Reference gene 3	△Ct	Average	△△Ct	2-△△Ct		12.1222
28.3923	16.2112	12.1811	12.1389	0.0422397	0.971146
28.3504	16.2563	12.0941	12.1389	-0.0448365	1.03157
28.314	16.2225	12.0915	12.1389	-0.0474023	1.0334
28.7637	17.017	11.7467	12.1389	-0.392183	1.31238
28.7976	17.0638	11.7337	12.1389	-0.405154	1.32423
28.7534	17.1321	11.6213	12.1389	-0.517619	1.43159
25.8093	15.2337	10.5756	12.1389	-1.56326	2.95521
25.6976	15.2611	10.4365	12.1389	-1.70242	3.25447
25.8412	15.2024	10.6387	12.1389	-1.50015	2.82873
26.2569	15.7517	10.5052	12.1389	-1.63366	3.10299
26.2357	15.7938	10.4419	12.1389	-1.69701	3.24227
26.1876	15.8706	10.317	12.1389	-1.82187	3.53539
26.9019	15.7196	11.1823	12.1389	-0.956632	1.94077
26.9237	15.8621	11.0616	12.1389	-1.07729	2.11007
26.9328	15.8818	11.051	12.1389	-1.0879	2.12564
28.6662	16.747	11.9192	12.1389	-0.219667	1.16446
28.6035	16.8725	11.731	12.1389	-0.40789	1.32674
28.6825	16.8808	11.8017	12.1389	-0.33716	1.26327
29.1788	16.2988	12.88	12.1389	0.741105	0.598281
29.2591	16.265	12.9941	12.1389	0.855224	0.552779
29.1103	16.281	12.8293	12.1389	0.690364	0.619697
23.2312	16.0751	7.15602	12.1389	-4.98288	31.6225
23.2218	16.1231	7.09872	12.1389	-5.04017	32.9036
23.2211	16.1109	7.11021	12.1389	-5.02869	32.6428
MAT1-2	Reference gene 4	△Ct	Average	△△Ct	2-△△Ct		11.0487
28.3923	17.3061	11.0862	11.0654	0.0207816	0.985699
28.3504	17.3207	11.0297	11.0654	-0.0356815	1.02504
28.314	17.2837	11.0303	11.0654	-0.0351	1.02463
28.7637	18.1528	10.6109	11.0654	-0.454458	1.37027
28.7976	18.0943	10.7033	11.0654	-0.3621	1.2853
28.7534	18.1103	10.6431	11.0654	-0.422273	1.34004
25.8093	16.4144	9.39498	11.0654	-1.67042	3.18306
25.6976	16.3034	9.39419	11.0654	-1.6712	3.1848
25.8412	16.3727	9.46849	11.0654	-1.5969	3.02494
26.2569	16.8729	9.38399	11.0654	-1.6814	3.2074
26.2357	16.9097	9.32599	11.0654	-1.7394	3.33897
26.1876	16.9013	9.28629	11.0654	-1.77911	3.43213
26.9019	16.7788	10.1231	11.0654	-0.942304	1.92159
26.9237	16.7388	10.1848	11.0654	-0.880573	1.84111
26.9328	16.7995	10.1334	11.0654	-0.932043	1.90798
28.6662	17.679	10.9872	11.0654	-0.0782112	1.05571
28.6035	17.7102	10.8933	11.0654	-0.172091	1.12669
28.6825	17.7634	10.9191	11.0654	-0.146285	1.10672
29.1788	16.7742	12.4046	11.0654	1.33917	0.395249
29.2591	16.7537	12.5054	11.0654	1.43996	0.368577
29.1103	16.6917	12.4186	11.0654	1.35322	0.391417
23.2312	16.96	6.27117	11.0654	-4.79423	27.7463
23.2218	16.82	6.40183	11.0654	-4.66357	25.3439
23.2211	16.86	6.36113	11.0654	-4.70426	26.0689
